# Supplementary material for: Positive selection analyses identify a single WWE domain residue that shapes ZAP into a more potent restriction factor against alphaviruses
Source: PLoS Pathog. 2024 Aug 29;20(8):e1011836. doi: 10.1371/journal.ppat.1011836 (PMC11361444; doi:10.1371/journal.ppat.1011836)
Supplement: S1 File — (XLSX) [file ppat.1011836.s006.xlsx]

## Sheet: Sheet1
Purpose	Primer ID	Primer sequence	Description
SDM	SH-21	CGCGCTGCTCgcgGAGATCGCGCTGTCTG	SDM F for Q28A in ZAPL
SDM	SH-22	TCCAGGGCCATGCGGCCC	SDM R for Q28A in ZAPL
SDM	SH-23	GCCGCAGCTCgctGAGGTGCTGC	SDM F for C38A in ZAPL
SDM	SH-24	TCAGACAGCGCGATCTCC	SDM R for C38A in ZAPL
SDM	SH-25	GGACTTTGAGgccATGGAGACGATC	SDM F for H551A in ZAPL
SDM	SH-26	GTCCAGGTTTTACCAATAAG	SDM R for H551A in ZAPL
SDM	SH-27	TCTCTATCAAgccTGTCCGAGGG	SDM F for S644A in ZAPL
SDM	SH-28	GACTCCAGGTATGAAGAGTCG	SDM R for S644A in ZAPL
SDM	SH-29	GGGCTCACGGgccTATGAGCTGAG	SDM F for N658A in ZAPL
SDM	SH-30	GCCTGAAATGGCACAACT	SDM R for N658A in ZAPL
SDM	SH-31	GACAAACATAgttTCCAAAACTC	SDM F for A672V in ZAPL
SDM	SH-32	TGAATCATCCCTTGGAAAC	SDM R for A672V in ZAPL
SDM	SH-33	AGTAAGTGAGgctTTTAAAGCTTCCATG	SDM F for H746A in ZAPL
SDM	SH-34	CTGACATATTCTGGATGTAG	SDM R for H746A in ZAPL
SDM	SH-54	ACAAACATAGtTTCCAAAACTCAAAAG	SDM F for creating the double mutant ePB-3XFLAG-ZAP-N658A/A672V from the template ePB-3XFLAG-ZAP-N658A
SDM	SH-55	CTGAATCATCCCTTGGAAAC	SDM R for creating the double mutant ePB-3XFLAG-ZAP-N658A/A672V from the template ePB-3XFLAG-ZAP-N658A
SDM	SH-68	AGGGATGATTCGGACAAACATAG	SDM F for Q668R in ZAPL
SDM	SH-69	TGGAAACTCAGCTCATAG	SDM R for Q668R in ZAPL
PCR	LN-50	GGTTATCGATATGGCGGACCCGGAGGTG	Forward primer to PCR ZAPS and ZAPL from pcDNA3.1 to clone into ePB-3XFLAG; ClaI site at 5' end of amplicon
PCR	SH-48	ATTAGCGGCCGCTTACTCTGGCCCTCTCTTCA	Reverse primer to PCR ZAPS from pcDNA3.1 to clone into ePB-3XFLAG; NotI site at 3' end of amplicon
PCR	LN-52	GGTAGCGGCCGCCTAACTAATCACGCAGGCTTTGTC	Reverse primer to PCR ZAPL from pcDNA3.1 to clone into ePB-3XFLAG; NotI site at 3' end of amplicon
PCR	SH-70	ATCTGCGGCCGCGATGAGTACCACATCTTCTAGGG	Forward primer for amplifying ZAP-CD in pcDNA; NotI site at 5' end of amplicon
PCR	SH-71	CTTATCTAGACTAGTCTGGCCCTCTCTTCAT	Reverse primer for amplifying ZAP-CD in pcDNA; XbaI site at 3' end of amplicon
RT-qPCR	EY-98	GTC AGA GTG GAA ATC CTA AG	Forward primer to qPCR IFN-β
RT-qPCR	EY-99	ACA GCA TCT GCT GGT TGA AG	Reverse primer to qPCR IFN-β
RT-qPCR	EY-134	TTGATGACGATGAAATGCCTGA	Forward primer to qPCR IFIT1
RT-qPCR	EY-135	CAGGTCACCAGACTCCTCAC	Reverse primer to qPCR IFIT1
RT-qPCR	MR-15	CACATGGGCCGACTCTCAG	Forward primer to qPCR IFIT2
RT-qPCR	MR-16	CCACACTTTAACCGTGTCCAC	Reverse primer to qPCR IFIT2
RT-qPCR	MR-21	GTTGGCTTTTCATGTCGGAAGA	Forward primer to qPCR TRAILR4
RT-qPCR	MR-22	CCCAGGAACTCGTGAAGGAC	Reverse primer to qPCR TRAILR4
