# Supplementary material for: Positive selection analyses identify a single WWE domain residue that shapes ZAP into a more potent restriction factor against alphaviruses
Source: PLoS Pathog. 2024 Aug 29;20(8):e1011836. doi: 10.1371/journal.ppat.1011836 (PMC11361444; doi:10.1371/journal.ppat.1011836)
Supplement: S3 File — (ZIP) [file ppat.1011836.s008.zip]

Archive with 40 entries (39 files):
- Huang et al Resubmission Round 2_S3_AllRawData/
- Huang et al Resubmission Round 2_S3_AllRawData/Fig5E Fold VEEV 0.1 Trial 1.csv
- Huang et al Resubmission Round 2_S3_AllRawData/Fig2B Raw SH70.csv
- Huang et al Resubmission Round 2_S3_AllRawData/Fig2E Raw SH72.csv
- Huang et al Resubmission Round 2_S3_AllRawData/S2B Fold.csv
- Huang et al Resubmission Round 2_S3_AllRawData/Fig8E Raw GKSD SH106c.csv
- Huang et al Resubmission Round 2_S3_AllRawData/Fig7F Fold Veliparib SH109-R6c.csv
- Huang et al Resubmission Round 2_S3_AllRawData/Fig6B RBD norm to WT.csv
- Huang et al Resubmission Round 2_S3_AllRawData/Fig7G Raw Talazoparib SH109-R6d.csv
- Huang et al Resubmission Round 2_S3_AllRawData/Fig6D TRIM25 ixn norm to WT.csv
- Huang et al Resubmission Round 2_S3_AllRawData/Fig5G Fold 7000.csv
- Huang et al Resubmission Round 2_S3_AllRawData/S4D TRAILR4.csv
- Huang et al Resubmission Round 2_S3_AllRawData/Fig5 Raw.csv
- Huang et al Resubmission Round 2_S3_AllRawData/Fig5D Fold CHIKV 0.1 Trial 2.csv
- Huang et al Resubmission Round 2_S3_AllRawData/Fig7B Original PAR binding.csv
- Huang et al Resubmission Round 2_S3_AllRawData/Fig8F Fold GKSD SH106c.csv
- Huang et al Resubmission Round 2_S3_AllRawData/Fig3C Fold ZAPS NA Trial 1.csv
- Huang et al Resubmission Round 2_S3_AllRawData/Fig2C Fold SH70.csv
- Huang et al Resubmission Round 2_S3_AllRawData/Fig4A Plaque SH85 Combined.csv
- Huang et al Resubmission Round 2_S3_AllRawData/Fig3B Raw ZAPS NA Trial 1.csv
- Huang et al Resubmission Round 2_S3_AllRawData/Fig5G Raw.csv
- Huang et al Resubmission Round 2_S3_AllRawData/S3B ZAPL PS WB.csv
- Huang et al Resubmission Round 2_S3_AllRawData/Fig5C Fold ONNV 1 Trial 3.csv
- Huang et al Resubmission Round 2_S3_AllRawData/S4B IFIT1.csv
- Huang et al Resubmission Round 2_S3_AllRawData/Fig3E Raw ZAPL NA Trial 2.csv
- Huang et al Resubmission Round 2_S3_AllRawData/Fig5B Fold RRV 1 Trial 3.csv
- Huang et al Resubmission Round 2_S3_AllRawData/Fig7G Fold Talazoparib SH109-R6d.csv
- Huang et al Resubmission Round 2_S3_AllRawData/Fig4C Fold ts6 SH105 Trial 2.csv
- Huang et al Resubmission Round 2_S3_AllRawData/Fig2F Fold SH72.csv
- Huang et al Resubmission Round 2_S3_AllRawData/Fig4B Raw ts6 SH105 Trial 2.csv
- Huang et al Resubmission Round 2_S3_AllRawData/Fig3F Fold ZAPL NA Trial 2.csv
- Huang et al Resubmission Round 2_S3_AllRawData/Fig5A Fold SINV 0.01.csv
- Huang et al Resubmission Round 2_S3_AllRawData/Fig5G Fold 30000.csv
- Huang et al Resubmission Round 2_S3_AllRawData/S3A ZAPS PS WB.csv
- Huang et al Resubmission Round 2_S3_AllRawData/Fig7F Raw Veliparib SH109-R6c.csv
- Huang et al Resubmission Round 2_S3_AllRawData/S4A IFN-╬▓.csv
- Huang et al Resubmission Round 2_S3_AllRawData/S4C IFIT2.csv
- Huang et al Resubmission Round 2_S3_AllRawData/S2B Raw Trial 2.csv
- Huang et al Resubmission Round 2_S3_AllRawData/Fig7D CD PAR Binding.csv
- Huang et al Resubmission Round 2_S3_AllRawData/S2B Raw Trial 1.csv
