# Supplementary material for: Positive selection analyses identify a single WWE domain residue that shapes ZAP into a more potent restriction factor against alphaviruses
Source: PLoS Pathog. 2024 Aug 29;20(8):e1011836. doi: 10.1371/journal.ppat.1011836 (PMC11361444; doi:10.1371/journal.ppat.1011836)
Supplement: S3 File — (ZIP) [file ppat.1011836.s008.zip › Huang et al Resubmission Round 2_S3_AllRawData/Fig5E Fold VEEV 0.1 Trial 1.csv]

WT	N658A
1.222379	1.171764
1.115401	0.988817
1.000770	0.988817
