# Supplementary material for: Positive selection analyses identify a single WWE domain residue that shapes ZAP into a more potent restriction factor against alphaviruses
Source: PLoS Pathog. 2024 Aug 29;20(8):e1011836. doi: 10.1371/journal.ppat.1011836 (PMC11361444; doi:10.1371/journal.ppat.1011836)
Supplement: S3 File — (ZIP) [file ppat.1011836.s008.zip › Huang et al Resubmission Round 2_S3_AllRawData/Fig2B Raw SH70.csv]

WT-	WT+	Q28A-	Q28A+	C38A-	C38A+	H551A-	H551A+	S644A-	S644A+	N658A-	N658A+	A672V-	A672V+	ZAPL WT-	ZAPL WT+
221178	26003	259668	76204	239462	21532	125493	13461	106533	9518	130071	3259	158614	15771	186396	546
290915	25250	183949	126413	231025	21960	147158	11807	158802	5836	159457	5136	170700	21007	209119	561
301961	24457	132394	72052	236508	30545	136945	11939	141834	10506	89710	2666	112839	12596	196768	306
