# Supplementary material for: Positive selection analyses identify a single WWE domain residue that shapes ZAP into a more potent restriction factor against alphaviruses
Source: PLoS Pathog. 2024 Aug 29;20(8):e1011836. doi: 10.1371/journal.ppat.1011836 (PMC11361444; doi:10.1371/journal.ppat.1011836)
Supplement: S3 File — (ZIP) [file ppat.1011836.s008.zip › Huang et al Resubmission Round 2_S3_AllRawData/Fig2E Raw SH72.csv]

WT-	WT+	Q28A-	Q28A+	C38A-	C38A+	H551A-	H551A+	S644A-	S644A+	N658A-	N658A+	A672V-	A672V+	H746A-	H746A+	ZAPS WT-	ZAPS WT+
91357	647	76763	3230	89181	870	97615	1332	62174	454	23919	56	125908	840	78471	750	70379	18605
149778	1735	118054	5377	72620	625	76474	1963	89904	927	57608	74	134315	1355	111811	579	62862	16921
157332	2425	127186	5577	53102	317	42345	807	96352	489	60877	78	80260	487	50407	316	65689	16651
