# Supplementary material for: Positive selection analyses identify a single WWE domain residue that shapes ZAP into a more potent restriction factor against alphaviruses
Source: PLoS Pathog. 2024 Aug 29;20(8):e1011836. doi: 10.1371/journal.ppat.1011836 (PMC11361444; doi:10.1371/journal.ppat.1011836)
Supplement: S3 File — (ZIP) [file ppat.1011836.s008.zip › Huang et al Resubmission Round 2_S3_AllRawData/S2B Fold.csv]

ZAPS SINV	ZAPS RRV	ZAPS ONNV	ZAPL SINV	ZAPL RRV	ZAPL ONNV
199.07	56.51	1.59	800.00	441.25	8.79
625.00	36.70	1.89	1307.35	519.12	6.42
194.29	55.91	1.49	852.34	587.25	12.42
247.27		1.98	865.87	665.56	11.90
