# Supplementary material for: Positive selection analyses identify a single WWE domain residue that shapes ZAP into a more potent restriction factor against alphaviruses
Source: PLoS Pathog. 2024 Aug 29;20(8):e1011836. doi: 10.1371/journal.ppat.1011836 (PMC11361444; doi:10.1371/journal.ppat.1011836)
Supplement: S3 File — (ZIP) [file ppat.1011836.s008.zip › Huang et al Resubmission Round 2_S3_AllRawData/Fig8E Raw GKSD SH106c.csv]

N-	N+	A-	A+	G-	G+	K-	K+	S-	S+	D-	D+
392887	332	188723	126	171613	413	164991	343	220244	621	131755	219
271166	661	189751	17	205531	305	192328	528	206072	201	194902	231
274261	674	181510	24	151389	241	129354	344	139381	374	277784	81
