# Supplementary material for: Positive selection analyses identify a single WWE domain residue that shapes ZAP into a more potent restriction factor against alphaviruses
Source: PLoS Pathog. 2024 Aug 29;20(8):e1011836. doi: 10.1371/journal.ppat.1011836 (PMC11361444; doi:10.1371/journal.ppat.1011836)
Supplement: S3 File — (ZIP) [file ppat.1011836.s008.zip › Huang et al Resubmission Round 2_S3_AllRawData/Fig7F Fold Veliparib SH109-R6c.csv]

	WT	WT	WT	N658A	N658A	N658A
0	284.52713180	156.85470090	71.40856031	1019.58333300	2039.16666700	2039.16666700
1	556.03030300	139.91612200	411.67628210	1524.04938300	4572.14814800	5878.47619000
10	658.37373740	79.00484848	505.26356590	1509.93650800	3523.18518500	5284.77777800
25	300.87558690	272.12951170	356.03611110	2541.33333300	2880.17777800	5400.33333300
