# Supplementary material for: Positive selection analyses identify a single WWE domain residue that shapes ZAP into a more potent restriction factor against alphaviruses
Source: PLoS Pathog. 2024 Aug 29;20(8):e1011836. doi: 10.1371/journal.ppat.1011836 (PMC11361444; doi:10.1371/journal.ppat.1011836)
Supplement: S3 File — (ZIP) [file ppat.1011836.s008.zip › Huang et al Resubmission Round 2_S3_AllRawData/Fig6B RBD norm to WT.csv]

ZAPS CY	ZAPL WT	ZAPL N658A
0.113132326	1.0000	1.018037496
0.140307896	1.0000	1.506488672
0.542694785	1.0000	1.303146772
