# Supplementary material for: Positive selection analyses identify a single WWE domain residue that shapes ZAP into a more potent restriction factor against alphaviruses
Source: PLoS Pathog. 2024 Aug 29;20(8):e1011836. doi: 10.1371/journal.ppat.1011836 (PMC11361444; doi:10.1371/journal.ppat.1011836)
Supplement: S3 File — (ZIP) [file ppat.1011836.s008.zip › Huang et al Resubmission Round 2_S3_AllRawData/Fig7G Raw Talazoparib SH109-R6d.csv]

	WT-	WT-	WT-	WT+	WT+	WT+	N-	N-	N-	N+	N+	N+
0	165436	150292	171022	348.00000000	721.00000000	307.00000000	103706.00000000	92224.00000000	78543.00000000	43	42	10
1	288228	250334	253927	1307.00000000	798.00000000	561.00000000	114728.00000000	142206.00000000	178753.00000000	64	18	17
10	173351	159180	190688	681.00000000	290.00000000	927.00000000	116080.00000000	110481.00000000	143783.00000000	71	20	17
25	146330	174761	160806	445.00000000	201.00000000	231.00000000	113025.00000000	156310.00000000	106727.00000000	52	16	24
