# Supplementary material for: Positive selection analyses identify a single WWE domain residue that shapes ZAP into a more potent restriction factor against alphaviruses
Source: PLoS Pathog. 2024 Aug 29;20(8):e1011836. doi: 10.1371/journal.ppat.1011836 (PMC11361444; doi:10.1371/journal.ppat.1011836)
Supplement: S3 File — (ZIP) [file ppat.1011836.s008.zip › Huang et al Resubmission Round 2_S3_AllRawData/Fig6D TRIM25 ixn norm to WT.csv]

	ZAPL WT	ZAPL WT	ZAPL WT	ZAPL WT	ZAPL N658A	ZAPL N658A	ZAPL N658A	ZAPL N658A
WCL myc / WCL actin	1.000000000	1.000000000	1.000000000	1.000000000	0.952429484	1.414329757	0.742253760	1.085293858
IP myc / IP FLAG	1.000000000	1.000000000	1.000000000	1.000000000	0.797151731	0.804593473	0.788611038	1.096302266
