# Supplementary material for: Positive selection analyses identify a single WWE domain residue that shapes ZAP into a more potent restriction factor against alphaviruses
Source: PLoS Pathog. 2024 Aug 29;20(8):e1011836. doi: 10.1371/journal.ppat.1011836 (PMC11361444; doi:10.1371/journal.ppat.1011836)
Supplement: S3 File — (ZIP) [file ppat.1011836.s008.zip › Huang et al Resubmission Round 2_S3_AllRawData/S4D TRAILR4.csv]

WT -/-	WT+/-	WT -/+	WT +/+	N -/-	N +/-	N -/+	N +/+
0.856908	0.881927	1.156441	1.541856	0.988478	0.462212	0.565904	0.520321
0.867939	0.730179	0.625233	1.084518	0.638740	0.412132	0.668927	0.313578
1.344548	1.003957	0.562780	0.939723	1.583832	0.474142	0.460360	0.320395
