# Supplementary material for: Positive selection analyses identify a single WWE domain residue that shapes ZAP into a more potent restriction factor against alphaviruses
Source: PLoS Pathog. 2024 Aug 29;20(8):e1011836. doi: 10.1371/journal.ppat.1011836 (PMC11361444; doi:10.1371/journal.ppat.1011836)
Supplement: S3 File — (ZIP) [file ppat.1011836.s008.zip › Huang et al Resubmission Round 2_S3_AllRawData/Fig5 Raw.csv]

WT- SINV	WT+ SINV	N- SINV	N+ SINV	WT- RRV	WT+ RRV	N- RRV	N+ RRV	WT- ONNV	WT+ ONNV	N- ONNV	N+ ONNV	WT- CHIKV	WT+ CHIKV	N- CHIKV	N+ CHIKV	WT- VEEV	WT+ VEEV	N- VEEV	N+ VEEV
88.50	12.40	77.80	1.43	9.81	0.64	15.40	0.23	52.50	14.80	27.10	3.34	63.10	12.90	53.10	2.13	91.9	70.9	78.4	65.4
82.50	11.30	76.20	1.36	10.50	0.62	17.20	0.23	51.30	16.00	29.30	3.36	63.60	12.60	49.80	1.97	87.0	77.7	77.1	77.5
73.00	13.40	75.50	1.20	10.00	0.64	13.70	0.21	53.90	14.20	27.60	2.66	62.10	10.40	53.20	1.54	81.1	86.6	74.4	77.5
