# Supplementary material for: Positive selection analyses identify a single WWE domain residue that shapes ZAP into a more potent restriction factor against alphaviruses
Source: PLoS Pathog. 2024 Aug 29;20(8):e1011836. doi: 10.1371/journal.ppat.1011836 (PMC11361444; doi:10.1371/journal.ppat.1011836)
Supplement: S3 File — (ZIP) [file ppat.1011836.s008.zip › Huang et al Resubmission Round 2_S3_AllRawData/Fig3C Fold ZAPS NA Trial 1.csv]

WT	N658A	A672V	NA
3.673664406	88.56643082	4.732738839	3.596664542
2.731045170	105.70631010	5.664936563	4.248839252
3.524262138	80.36846799	6.033281283	6.003368794
