# Supplementary material for: Positive selection analyses identify a single WWE domain residue that shapes ZAP into a more potent restriction factor against alphaviruses
Source: PLoS Pathog. 2024 Aug 29;20(8):e1011836. doi: 10.1371/journal.ppat.1011836 (PMC11361444; doi:10.1371/journal.ppat.1011836)
Supplement: S3 File — (ZIP) [file ppat.1011836.s008.zip › Huang et al Resubmission Round 2_S3_AllRawData/Fig2C Fold SH70.csv]

WT	Q28A	C38A	H551A	S644A	N658A	A672V
10.4353856600000	2.519600896	10.944872750	10.142782850	14.25961336	38.78879002	9.345275083
10.7465874600000	1.518860138	10.731557380	11.563648680	23.25616861	24.61305815	7.015962933
11.0950375500000	2.664793020	7.715338026	11.435798640	12.91861793	47.41660415	11.700883880
