# Supplementary material for: Positive selection analyses identify a single WWE domain residue that shapes ZAP into a more potent restriction factor against alphaviruses
Source: PLoS Pathog. 2024 Aug 29;20(8):e1011836. doi: 10.1371/journal.ppat.1011836 (PMC11361444; doi:10.1371/journal.ppat.1011836)
Supplement: S3 File — (ZIP) [file ppat.1011836.s008.zip › Huang et al Resubmission Round 2_S3_AllRawData/Fig4A Plaque SH85 Combined.csv]

Hours post-infection	ZAPL WT -dox	ZAPL WT -dox	ZAPL WT -dox	ZAPL WT -dox	ZAPL WT +dox	ZAPL WT +dox	ZAPL WT +dox	ZAPL WT +dox	ZAPL N658A -dox	ZAPL N658A -dox	ZAPL N658A -dox	ZAPL N658A -dox	ZAPL N658A +dox	ZAPL N658A +dox	ZAPL N658A +dox	ZAPL N658A +dox
6	3350.00	3250.00	5350.00	3250.00	3350.00	1900.00	4150.00	3400.00	16500.00	6500.00	5250.00	3450.00	1100.00	2100.00	2300.00	2750.00
12	180000.00	360000.00	2450000.00	4500000.00	19000.00	22666.67	950000.00	700000.00	325000.00	315000.00	2650000.00	4750000.00	29000.00	30500.00	325000.00	395000.00
24	2.70e+008	4.15e+008	1.40e+009	7.00e+008	2.55e+007	9500000.00	9.00e+007	1.20e+008	3.80e+008	4.70e+008	1.60e+009	1.40e+009	1.45e+007	1.55e+007	3.35e+007	3.50e+007
36	2.25e+009	2.00e+009	1.15e+009	1.50e+009	3.50e+008	3.10e+008	6.50e+008	5.00e+008	1.15e+009	7.50e+008	1.90e+009	1.00e+009	2.05e+008	1.35e+008	3.20e+008	5.05e+008
