# Supplementary material for: Positive selection analyses identify a single WWE domain residue that shapes ZAP into a more potent restriction factor against alphaviruses
Source: PLoS Pathog. 2024 Aug 29;20(8):e1011836. doi: 10.1371/journal.ppat.1011836 (PMC11361444; doi:10.1371/journal.ppat.1011836)
Supplement: S3 File — (ZIP) [file ppat.1011836.s008.zip › Huang et al Resubmission Round 2_S3_AllRawData/Fig3B Raw ZAPS NA Trial 1.csv]

WT-	WT+	N658A-	N658A+	A672V-	A672V+	NA-	NA+
73379.00	24627.000	130879.0	1696.00	226194.00	40819.0000	38902.00	9414.0000
88183.00	33127.000	175728.0	1421.00	163980.00	34102.0000	32021.00	7969.0000
109852.00	25671.000	144019.0	1869.00	189383.00	32020.0000	30654.00	5640.0000
