# Supplementary material for: Positive selection analyses identify a single WWE domain residue that shapes ZAP into a more potent restriction factor against alphaviruses
Source: PLoS Pathog. 2024 Aug 29;20(8):e1011836. doi: 10.1371/journal.ppat.1011836 (PMC11361444; doi:10.1371/journal.ppat.1011836)
Supplement: S3 File — (ZIP) [file ppat.1011836.s008.zip › Huang et al Resubmission Round 2_S3_AllRawData/Fig5G Raw.csv]

WT- 7000	WT+ 7000	N- 7000	N+ 7000	WT- 30000	WT+ 30000	N- 30000	N+ 30000
59.000000	42.500000	63.400000	57.100000	75.200000	81.800000	45.000000	41.800000
51.600000	34.400000	65.400000	58.000000	79.500000	82.000000	46.100000	47.700000
47.800000	34.400000	62.100000	63.400000	83.700000	84.200000	42.100000	42.000000
