# Supplementary material for: Positive selection analyses identify a single WWE domain residue that shapes ZAP into a more potent restriction factor against alphaviruses
Source: PLoS Pathog. 2024 Aug 29;20(8):e1011836. doi: 10.1371/journal.ppat.1011836 (PMC11361444; doi:10.1371/journal.ppat.1011836)
Supplement: S3 File — (ZIP) [file ppat.1011836.s008.zip › Huang et al Resubmission Round 2_S3_AllRawData/S3B ZAPL PS WB.csv]

WT	Q28A	C38A	H551A	S644A	N658A	A672V	H746A
1	1.310785318	0.698924389	0.920841174	1.377700591	1.370678955	0.583346086	1.133046979
