# Supplementary material for: Positive selection analyses identify a single WWE domain residue that shapes ZAP into a more potent restriction factor against alphaviruses
Source: PLoS Pathog. 2024 Aug 29;20(8):e1011836. doi: 10.1371/journal.ppat.1011836 (PMC11361444; doi:10.1371/journal.ppat.1011836)
Supplement: S3 File — (ZIP) [file ppat.1011836.s008.zip › Huang et al Resubmission Round 2_S3_AllRawData/Fig5C Fold ONNV 1 Trial 3.csv]

WT	N658A
3.551802	8.383234
3.285417	8.333333
3.701878	10.526316
