# Supplementary material for: Positive selection analyses identify a single WWE domain residue that shapes ZAP into a more potent restriction factor against alphaviruses
Source: PLoS Pathog. 2024 Aug 29;20(8):e1011836. doi: 10.1371/journal.ppat.1011836 (PMC11361444; doi:10.1371/journal.ppat.1011836)
Supplement: S3 File — (ZIP) [file ppat.1011836.s008.zip › Huang et al Resubmission Round 2_S3_AllRawData/S4B IFIT1.csv]

WT -/-	WT -/+	WT +/+	N -/-	N -/+	N +/+
0.831	10.416	191.354	2.027	27.133	1075.566
1.801	11.236	231.704	1.924	19.446	1436.159
0.668	8.447	246.212	2.541	34.844	109.467
