# Supplementary material for: Positive selection analyses identify a single WWE domain residue that shapes ZAP into a more potent restriction factor against alphaviruses
Source: PLoS Pathog. 2024 Aug 29;20(8):e1011836. doi: 10.1371/journal.ppat.1011836 (PMC11361444; doi:10.1371/journal.ppat.1011836)
Supplement: S3 File — (ZIP) [file ppat.1011836.s008.zip › Huang et al Resubmission Round 2_S3_AllRawData/Fig3E Raw ZAPL NA Trial 2.csv]

WT-	WT+	N658A-	N658A+	A672V-	A672V+	NA-	NA+
86371.00	148.000	67966.0	44.00	199020.00	229.0000	33506.00	103.0000
89037.00	191.000	48004.0	12.00	269000.00	155.0000	36117.00	47.0000
102215.00	117.000	113422.0	6.00	264645.00	124.0000	175189.00	80.0000
