# Supplementary material for: Positive selection analyses identify a single WWE domain residue that shapes ZAP into a more potent restriction factor against alphaviruses
Source: PLoS Pathog. 2024 Aug 29;20(8):e1011836. doi: 10.1371/journal.ppat.1011836 (PMC11361444; doi:10.1371/journal.ppat.1011836)
Supplement: S3 File — (ZIP) [file ppat.1011836.s008.zip › Huang et al Resubmission Round 2_S3_AllRawData/Fig7G Fold Talazoparib SH109-R6d.csv]

	WT	WT	WT	N658A	N658A	N658A
0	466.23563220	225.03467410	528.50162870	2127.69767400	2178.35714300	9149.10000000
1	202.11400150	331.03132830	470.87878790	2269.20312500	8068.27777800	8542.88235300
10	256.10327950	601.40114940	188.14059690	1738.70422500	6172.40000000	7261.64705900
25	360.97153560	799.16583750	695.37806640	2410.65384600	7834.62500000	5223.08333300
