# Supplementary material for: Positive selection analyses identify a single WWE domain residue that shapes ZAP into a more potent restriction factor against alphaviruses
Source: PLoS Pathog. 2024 Aug 29;20(8):e1011836. doi: 10.1371/journal.ppat.1011836 (PMC11361444; doi:10.1371/journal.ppat.1011836)
Supplement: S3 File — (ZIP) [file ppat.1011836.s008.zip › Huang et al Resubmission Round 2_S3_AllRawData/Fig4C Fold ts6 SH105 Trial 2.csv]

Hours post-infection	ZAPL WT	ZAPL WT	ZAPL WT	ZAPL N658A	ZAPL N658A	ZAPL N658A
0	1.245045045	1.118122977	1.633569740	1.270370370	1.411522634	1.587962963
3	4.808510638	4.520000000	4.475247525	8.400000000	7.590361446	9.000000000
6	4.513966480	3.723502304	4.186528497	9.247619048	8.827272727	10.010309280
