# Supplementary material for: Positive selection analyses identify a single WWE domain residue that shapes ZAP into a more potent restriction factor against alphaviruses
Source: PLoS Pathog. 2024 Aug 29;20(8):e1011836. doi: 10.1371/journal.ppat.1011836 (PMC11361444; doi:10.1371/journal.ppat.1011836)
Supplement: S3 File — (ZIP) [file ppat.1011836.s008.zip › Huang et al Resubmission Round 2_S3_AllRawData/Fig2F Fold SH72.csv]

WT	Q28A	C38A	H551A	S644A	N658A	A672V	H746A
205.28954147346700	33.2304437564499	82.33831417624520	54.1626626626627	182.40088105726900	847.642857142857	135.11230158730200	106.972888888889
76.55465898174830	19.9617506664187	114.61493333333300	36.7522499575480	89.33117583603020	641.459459459460	83.75965559655600	138.565918249856
54.77209621993130	19.2458908612755	225.97581493165100	89.3985956216440	169.34560327198400	608.564102564103	233.04791238877500	253.891350210970
