# Supplementary material for: Positive selection analyses identify a single WWE domain residue that shapes ZAP into a more potent restriction factor against alphaviruses
Source: PLoS Pathog. 2024 Aug 29;20(8):e1011836. doi: 10.1371/journal.ppat.1011836 (PMC11361444; doi:10.1371/journal.ppat.1011836)
Supplement: S3 File — (ZIP) [file ppat.1011836.s008.zip › Huang et al Resubmission Round 2_S3_AllRawData/Fig4B Raw ts6 SH105 Trial 2.csv]

Hours post-infection	ZAPL WT -dox	ZAPL WT -dox	ZAPL WT -dox	ZAPL WT +dox	ZAPL WT +dox	ZAPL WT +dox	ZAPL N658A -dox	ZAPL N658A -dox	ZAPL N658A -dox	ZAPL N658A +dox	ZAPL N658A +dox	ZAPL N658A +dox
0	271.00	229.00	191.00	185.00	206.00	141.00	189.00	249.00	248.00	180.00	162.00	144.00
3	434.00	468.00	454.00	94.00	100.00	101.00	559.00	717.00	614.00	75.00	83.00	70.00
6	675.00	798.00	951.00	179.00	217.00	193.00	992.00	1064.00	857.00	105.00	110.00	97.00
