# Supplementary material for: Positive selection analyses identify a single WWE domain residue that shapes ZAP into a more potent restriction factor against alphaviruses
Source: PLoS Pathog. 2024 Aug 29;20(8):e1011836. doi: 10.1371/journal.ppat.1011836 (PMC11361444; doi:10.1371/journal.ppat.1011836)
Supplement: S3 File — (ZIP) [file ppat.1011836.s008.zip › Huang et al Resubmission Round 2_S3_AllRawData/Fig3F Fold ZAPL NA Trial 2.csv]

WT	N658A	A672V	NA
625.277027000	1737.81818200	1066.470160000	792.271844700
484.507853400	6372.00000000	1575.623656000	1736.255319000
790.948717900	12744.00000000	1969.529570000	1020.050000000
