# Supplementary material for: Positive selection analyses identify a single WWE domain residue that shapes ZAP into a more potent restriction factor against alphaviruses
Source: PLoS Pathog. 2024 Aug 29;20(8):e1011836. doi: 10.1371/journal.ppat.1011836 (PMC11361444; doi:10.1371/journal.ppat.1011836)
Supplement: S3 File — (ZIP) [file ppat.1011836.s008.zip › Huang et al Resubmission Round 2_S3_AllRawData/S3A ZAPS PS WB.csv]

WT	Q28A	C38A	H551A	S644A	N658A	A672V
1	1.223039580	1.518006477	0.975203153	1.238482867	1.414691505	0.923967938
