# Supplementary material for: Positive selection analyses identify a single WWE domain residue that shapes ZAP into a more potent restriction factor against alphaviruses
Source: PLoS Pathog. 2024 Aug 29;20(8):e1011836. doi: 10.1371/journal.ppat.1011836 (PMC11361444; doi:10.1371/journal.ppat.1011836)
Supplement: S3 File — (ZIP) [file ppat.1011836.s008.zip › Huang et al Resubmission Round 2_S3_AllRawData/Fig7F Raw Veliparib SH109-R6c.csv]

	WT-	WT-	WT-	WT+	WT+	WT+	N-	N-	N-	N+	N+	N+
0	30010	45617	34485	129.00000000	234.00000000	514.00000000	14150.00000000	17988.00000000	29037.00000000	20	10	10
1	27732	59613	41098	77.00000000	306.00000000	104.00000000	41335.00000000	39118.00000000	42995.00000000	27	9	7
10	43123	62937	24298	66.00000000	550.00000000	86.00000000	24246.00000000	47768.00000000	23112.00000000	21	9	6
25	40536	37413	50224	142.00000000	157.00000000	120.00000000	41616.00000000	56748.00000000	31244.00000000	17	15	8
