# Supplementary material for: Positive selection analyses identify a single WWE domain residue that shapes ZAP into a more potent restriction factor against alphaviruses
Source: PLoS Pathog. 2024 Aug 29;20(8):e1011836. doi: 10.1371/journal.ppat.1011836 (PMC11361444; doi:10.1371/journal.ppat.1011836)
Supplement: S3 File — (ZIP) [file ppat.1011836.s008.zip › Huang et al Resubmission Round 2_S3_AllRawData/S4A IFN-╬▓.csv]

WT -/-	WT -/+	WT +/+	N -/-	N -/+	N +/+
0.928	35.039	416.499	0.583	8.729	404.385
0.594	54.401	302.526	0.874	9.547	364.642
1.813	59.927	330.775	1.964	9.174	372.284
