# Supplementary material for: Positive selection analyses identify a single WWE domain residue that shapes ZAP into a more potent restriction factor against alphaviruses
Source: PLoS Pathog. 2024 Aug 29;20(8):e1011836. doi: 10.1371/journal.ppat.1011836 (PMC11361444; doi:10.1371/journal.ppat.1011836)
Supplement: S3 File — (ZIP) [file ppat.1011836.s008.zip › Huang et al Resubmission Round 2_S3_AllRawData/S4C IFIT2.csv]

WT -/-	WT -/+	WT +/+	N -/-	N -/+	N +/+
0.805848	55.57389	734.3210	0.767701	15.60942	446.2810
0.744346	67.99800	508.7898	1.172554	18.32959	477.4873
1.667140	139.43130	939.4047	1.110901	12.82912	278.1978
