# Supplementary material for: Positive selection analyses identify a single WWE domain residue that shapes ZAP into a more potent restriction factor against alphaviruses
Source: PLoS Pathog. 2024 Aug 29;20(8):e1011836. doi: 10.1371/journal.ppat.1011836 (PMC11361444; doi:10.1371/journal.ppat.1011836)
Supplement: S3 File — (ZIP) [file ppat.1011836.s008.zip › Huang et al Resubmission Round 2_S3_AllRawData/S2B Raw Trial 2.csv]

ZAPS -dox SINV	ZAPS +dox SINV	ZAPS -dox RRV	ZAPS +dox RRV	ZAPS -dox ONNV	ZAPS +dox ONNV	ZAPL -dox SINV	ZAPL +dox SINV	ZAPL -dox RRV	ZAPL +dox RRV	ZAPL -dox ONNV	ZAPL +dox ONNV
45.9	0.27	93.0	20.00	7.9	7.27	53.7	0.08	91.2	0.20	61.0	5.06
61.6	0.09	94.6	1.66	15.2	6.11	66.3	0.05	85.3	0.17	64.7	5.28
