# Supplementary material for: Positive selection analyses identify a single WWE domain residue that shapes ZAP into a more potent restriction factor against alphaviruses
Source: PLoS Pathog. 2024 Aug 29;20(8):e1011836. doi: 10.1371/journal.ppat.1011836 (PMC11361444; doi:10.1371/journal.ppat.1011836)
Supplement: S3 File — (ZIP) [file ppat.1011836.s008.zip › Huang et al Resubmission Round 2_S3_AllRawData/Fig7D CD PAR Binding.csv]

empty	CD WT	CD N658A
-0.843004836	1.000000000	0.422995739
-1.341372100	1.000000000	0.938117366
-0.194356508	1.000000000	1.135282540
-0.866844737	1.000000000	0.303654669
