# Supplementary material for: Positive selection analyses identify a single WWE domain residue that shapes ZAP into a more potent restriction factor against alphaviruses
Source: PLoS Pathog. 2024 Aug 29;20(8):e1011836. doi: 10.1371/journal.ppat.1011836 (PMC11361444; doi:10.1371/journal.ppat.1011836)
Supplement: S3 File — (ZIP) [file ppat.1011836.s008.zip › Huang et al Resubmission Round 2_S3_AllRawData/S2B Raw Trial 1.csv]

ZAPS -dox SINV	ZAPS +dox SINV	ZAPS -dox RRV	ZAPS +dox RRV	ZAPS -dox ONNV	ZAPS +dox ONNV	ZAPL -dox SINV	ZAPL +dox SINV	ZAPL -dox RRV	ZAPL +dox RRV	ZAPL -dox ONNV	ZAPL +dox ONNV
57.3	0.28	94.2	2.60	17.1	11.10	52.2	0.06	99.8	0.17	13.2	2.14
51.5	0.22	95.9	1.70	15.9	8.30	56.9	0.06	99.8	0.15	24.4	2.93
								99.9	0.17
